# Supplementary material for: Including trait-based early warning signals helps predict population collapse
Source: Nat Commun. 2016 Mar 24;7:10984. doi: 10.1038/ncomms10984 (PMC4820807; doi:10.1038/ncomms10984)
Supplement: Supplementary Data 1 — Data from the protist microcosm experiment analysed for early warning signals. [file ncomms10984-s1.xls]

## Sheet: ncomms10984-s1.csv
	Day	Tube	Treatment	Count	mean.size	sd.size
7	12	2	Constant	40	70.8075	8.86347
8	13	2	Constant	60	74.9	11.3878
9	14	2	Constant	40	74.23	4.92613
10	15	2	Constant	70	76.6186	3.77962
11	16	2	Constant	30	NA	NA
12	17	2	Constant	50	70.0425	3.07963
13	18	2	Constant	40	68.57	5.2746
14	19	2	Constant	70	70.615	3.10278
15	20	2	Constant	60	66.6183	5.96714
16	21	2	Constant	60	66.9267	3.29637
17	22	2	Constant	60	64.23	5.61506
18	23	2	Constant	90	67.9638	5.55077
19	24	2	Constant	130	65.3978	4.57698
20	25	2	Constant	140	61.8636	4.91941
21	26	2	Constant	70	57.408	7.31745
22	27	2	Constant	10	59.78	11.7521
23	28	2	Constant	90	60.146	8.26188
24	29	2	Constant	90	67.9613	3.58212
25	30	2	Constant	90	62.3537	7.02099
26	31	2	Constant	60	63.375	3.67962
27	32	2	Constant	80	66.0914	3.96783
28	33	2	Constant	70	64.6386	3.53043
29	34	2	Constant	60	70.882	4.43438
30	35	2	Constant	70	62.56	11.9301
31	36	2	Constant	120	79.69	11.803
32	37	2	Constant	50	72.132	4.23171
33	38	2	Constant	70	77.338	10.5399
34	39	2	Constant	100	75.2333	4.98537
35	40	2	Constant	60	74.182	14.2726
36	41	2	Constant	90	69.9043	11.4034
37	42	2	Constant	100	70.2629	6.36591
38	43	2	Constant	90	72.3183	9.51614
39	44	2	Constant	90	66.8575	6.76688
40	45	2	Constant	90	75.128	6.804
47	12	4	Constant	80	73.07	8.00074
48	13	4	Constant	80	62.3183	7.77779
49	14	4	Constant	110	67.2371	7.0891
50	15	4	Constant	70	74.2433	3.79602
51	16	4	Constant	80	61.2867	6.91154
52	17	4	Constant	130	64.2133	8.36999
53	18	4	Constant	90	66.1182	7.41998
54	19	4	Constant	90	67.7586	6.29993
55	20	4	Constant	90	59.62	6.20634
56	21	4	Constant	80	60.9483	5.74398
57	22	4	Constant	90	61.5213	7.37597
58	23	4	Constant	140	64.12	4.94117
59	24	4	Constant	100	60.213	7.31541
60	25	4	Constant	80	61.5714	5.60429
61	26	4	Constant	130	57.474	2.10179
62	27	4	Constant	120	59.5382	10.7538
63	28	4	Constant	80	63.102	7.07591
64	29	4	Constant	100	60.1543	4.0671
65	30	4	Constant	80	60.282	7.63524
66	31	4	Constant	150	62.595	6.17807
67	32	4	Constant	60	65.2425	12.7191
68	33	4	Constant	70	59.1457	4.86943
69	34	4	Constant	60	60.1567	7.16123
70	35	4	Constant	120	60.0656	3.16832
71	36	4	Constant	90	63.3333	4.75677
72	37	4	Constant	120	65.4188	5.64587
73	38	4	Constant	120	69.557	5.11298
74	39	4	Constant	70	60.6133	1.52021
75	40	4	Constant	140	62.8833	4.67331
76	41	4	Constant	150	65.4858	5.03138
77	42	4	Constant	80	70.0567	3.5886
78	43	4	Constant	70	61.825	6.00301
79	44	4	Constant	110	69.2925	15.7596
80	45	4	Constant	110	62.2556	7.46981
87	12	5	Constant	50	64.1925	4.0633
88	13	5	Constant	60	65.3567	3.96941
89	14	5	Constant	90	66.4509	7.6381
90	15	5	Constant	20	58.215	4.74469
91	16	5	Constant	90	61.53	3.14013
92	17	5	Constant	90	60.8987	8.01899
93	18	5	Constant	110	64.822	4.87591
94	19	5	Constant	60	63.9133	5.10476
95	20	5	Constant	130	60.55	4.88504
96	21	5	Constant	130	57.9386	6.28303
97	22	5	Constant	80	60.2171	4.46673
98	23	5	Constant	120	59.5775	11.2201
99	24	5	Constant	130	60.1711	3.7889
100	25	5	Constant	120	60.1525	6.3364
101	26	5	Constant	110	59.7257	9.55563
102	27	5	Constant	90	62.5133	5.95355
103	28	5	Constant	100	62.6743	3.19829
104	29	5	Constant	80	60.06	8.12437
105	30	5	Constant	90	57.0978	10.1333
106	31	5	Constant	120	62.0891	7.82221
107	32	5	Constant	140	67.386	4.63301
108	33	5	Constant	70	59.0633	7.68931
109	34	5	Constant	80	64.3843	7.30228
110	35	5	Constant	20	63.37	4.80833
111	36	5	Constant	90	67.92	7.72992
112	37	5	Constant	70	61.3783	15.9978
113	38	5	Constant	90	66.7771	5.05812
114	39	5	Constant	130	67.2873	5.43775
115	40	5	Constant	50	68.795	5.38108
116	41	5	Constant	130	68.0133	6.48073
117	42	5	Constant	50	69.126	7.54533
118	43	5	Constant	90	65.2033	11.0968
119	44	5	Constant	80	65.7033	4.35587
120	45	5	Constant	80	67.238	3.19797
127	12	6	Constant	40	78.6025	4.61234
128	13	6	Constant	50	70.1725	6.96777
129	14	6	Constant	60	68.6867	9.3994
130	15	6	Constant	100	65.9471	9.55289
131	16	6	Constant	40	60.5367	2.34129
132	17	6	Constant	80	66.7029	6.70176
133	18	6	Constant	10	68.32	NA
134	19	6	Constant	50	66.432	6.84692
135	20	6	Constant	80	55.192	11.9736
136	21	6	Constant	90	62.8122	5.5066
137	22	6	Constant	120	65.4611	5.2549
138	23	6	Constant	70	72.9667	5.06671
139	24	6	Constant	70	70.88	8.32972
140	25	6	Constant	80	61.5325	8.6518
141	26	6	Constant	90	65.7686	4.44519
142	27	6	Constant	70	66.628	3.99872
143	28	6	Constant	90	66.4786	8.5023
144	29	6	Constant	20	58.965	1.88798
145	30	6	Constant	100	67.975	6.74101
146	31	6	Constant	100	68.2686	6.99524
147	32	6	Constant	30	71.175	19.2828
148	33	6	Constant	30	60.3267	7.59569
149	34	6	Constant	50	67.2075	6.52035
150	35	6	Constant	110	66.3778	5.09047
151	36	6	Constant	50	65.98	3.78133
152	37	6	Constant	80	68.7175	7.60307
153	38	6	Constant	110	65.5778	6.01332
154	39	6	Constant	10	64.4225	6.59643
155	40	6	Constant	130	67.226	4.76302
156	41	6	Constant	140	63.995	7.46957
157	42	6	Constant	120	71.2	5.06898
158	43	6	Constant	100	64.248	8.13416
159	44	6	Constant	70	70.87	7.68498
160	45	6	Constant	120	63.4443	8.26051
167	12	7	Constant	60	57.61	NA
168	13	7	Constant	80	72.7525	9.35989
169	14	7	Constant	60	69.7629	8.21691
170	15	7	Constant	90	67.0643	5.02376
171	16	7	Constant	80	60.03	13.4413
172	17	7	Constant	80	65.4325	5.82762
173	18	7	Constant	100	65.3157	7.04713
174	19	7	Constant	60	68.346	10.0587
175	20	7	Constant	100	64.1025	6.45387
176	21	7	Constant	60	61.29	2.80127
177	22	7	Constant	60	65.056	4.8333
178	23	7	Constant	120	62.4387	8.8457
179	24	7	Constant	140	58.5077	6.88729
180	25	7	Constant	120	60.4357	6.67611
181	26	7	Constant	80	56.21	8.93823
182	27	7	Constant	100	64.2571	7.01808
183	28	7	Constant	150	63.36	6.82309
184	29	7	Constant	90	58.0913	5.34624
185	30	7	Constant	80	59.5467	6.24814
186	31	7	Constant	110	63.9755	7.8317
187	32	7	Constant	80	60.365	2.84729
188	33	7	Constant	80	61.852	11.7279
189	34	7	Constant	90	60.1067	5.60041
190	35	7	Constant	100	57.695	3.96042
191	36	7	Constant	120	63.126	9.22026
192	37	7	Constant	100	58.595	9.9852
193	38	7	Constant	60	55.035	17.2463
194	39	7	Constant	90	60.088	4.01751
195	40	7	Constant	30	66.73	7.43876
196	41	7	Constant	150	61.288	6.59643
197	42	7	Constant	110	63.6786	3.24388
198	43	7	Constant	70	57.97	8.14703
199	44	7	Constant	110	61.5754	7.59979
200	45	7	Constant	100	61.9117	6.71669
207	12	9	Constant	60	70.515	8.11046
208	13	9	Constant	80	54.645	12.6289
209	14	9	Constant	40	70.415	10.1753
210	15	9	Constant	30	63.545	6.22961
211	16	9	Constant	10	NA	NA
212	17	9	Constant	70	63.68	11.9042
213	18	9	Constant	90	65.3978	10.8595
214	19	9	Constant	140	66.8579	6.34878
215	20	9	Constant	100	62.2833	10.212
216	21	9	Constant	110	58.325	8.26179
217	22	9	Constant	100	59.6486	11.6413
218	23	9	Constant	120	59.282	8.50566
219	24	9	Constant	50	NA	NA
220	25	9	Constant	70	60.6467	3.47277
221	26	9	Constant	130	61.1309	6.52694
222	27	9	Constant	90	59.9288	4.11931
223	28	9	Constant	100	62.8367	6.43767
224	29	9	Constant	60	62.412	6.69419
225	30	9	Constant	80	66.905	3.85523
226	31	9	Constant	80	62.0129	2.72311
227	32	9	Constant	100	60.3243	2.92598
228	33	9	Constant	30	60.68	5.2484
229	34	9	Constant	110	67.8029	4.14113
230	35	9	Constant	80	63.8986	5.23251
231	36	9	Constant	100	59.413	8.46082
232	37	9	Constant	50	68.0667	7.61923
233	38	9	Constant	60	58.19	1.76777
234	39	9	Constant	80	62.825	9.52446
235	40	9	Constant	130	63.0855	6.18416
236	41	9	Constant	120	62.57	10.1382
237	42	9	Constant	110	68.35	11.6248
238	43	9	Constant	50	65.55	4.18302
239	44	9	Constant	100	62.9267	7.43143
240	45	9	Constant	100	59.0533	4.36093
247	12	10	Constant	90	66.7033	5.60142
248	13	10	Constant	160	68.1246	6.04503
249	14	10	Constant	50	66.326	4.36646
250	15	10	Constant	100	63.362	8.70236
251	16	10	Constant	80	66.0329	3.17074
252	17	10	Constant	70	64.312	5.40671
253	18	10	Constant	60	55.77	NA
254	19	10	Constant	60	65.3867	6.55381
255	20	10	Constant	100	61.9813	7.28083
256	21	10	Constant	80	63.2275	7.90057
257	22	10	Constant	100	64.8988	7.41074
258	23	10	Constant	130	67.2444	6.4765
259	24	10	Constant	90	67.292	5.52283
260	25	10	Constant	90	65.6029	5.27235
261	26	10	Constant	70	58.82	6.59484
262	27	10	Constant	70	65.735	10.8383
263	28	10	Constant	90	61.295	2.28395
264	29	10	Constant	70	66.09	5.9369
265	30	10	Constant	110	66.2883	13.0948
266	31	10	Constant	100	66.7	5.20425
267	32	10	Constant	80	67.4475	5.06197
268	33	10	Constant	90	63.8343	4.1408
269	34	10	Constant	50	72.185	7.68683
270	35	10	Constant	50	60.58	5.32568
271	36	10	Constant	60	73.235	3.9167
272	37	10	Constant	110	63.7144	5.02344
273	38	10	Constant	70	72.918	7.45123
274	39	10	Constant	120	78.23	NA
275	40	10	Constant	150	67.5282	5.23536
276	41	10	Constant	50	64.57	9.92436
277	42	10	Constant	150	68.6717	9.54943
278	43	10	Constant	80	61.63	NA
279	44	10	Constant	100	71.31	13.0558
280	45	10	Constant	120	65.9537	5.80166
287	12	11	Constant	70	90.64	NA
288	13	11	Constant	130	61.8445	8.30316
289	14	11	Constant	90	60.074	9.07934
290	15	11	Constant	140	63.5877	6.10173
291	16	11	Constant	90	59.99	2.91032
292	17	11	Constant	50	72.2667	3.68055
293	18	11	Constant	110	64.0683	9.41394
294	19	11	Constant	140	59.1521	9.51036
295	20	11	Constant	50	57.2825	5.76412
296	21	11	Constant	110	59.6763	5.72075
297	22	11	Constant	60	64.118	7.98945
298	23	11	Constant	130	60.8844	4.40603
299	24	11	Constant	90	60.6143	5.23327
300	25	11	Constant	90	58.63	7.50455
301	26	11	Constant	140	58.145	4.32405
302	27	11	Constant	80	61.8075	2.67367
303	28	11	Constant	80	65.67	3.95703
304	29	11	Constant	110	63.6014	3.58021
305	30	11	Constant	120	65.3487	4.78444
306	31	11	Constant	60	66.434	7.15113
307	32	11	Constant	70	65.7533	7.86013
308	33	11	Constant	80	61.6517	7.82315
309	34	11	Constant	80	66.022	6.67422
310	35	11	Constant	80	65.96	7.2551
311	36	11	Constant	120	62.2327	3.96455
312	37	11	Constant	80	65.73	5.8673
313	38	11	Constant	70	62.1267	4.46901
314	39	11	Constant	170	64.3525	4.27329
315	40	11	Constant	60	66.55	8.32972
316	41	11	Constant	80	64.748	5.96026
317	42	11	Constant	40	63.6833	3.20332
318	43	11	Constant	110	64.7943	6.10259
319	44	11	Constant	120	62.8142	6.24487
320	45	11	Constant	120	61.7467	7.68844
327	12	12	Constant	20	67.405	4.82954
328	13	12	Constant	70	63.0975	3.41875
329	14	12	Constant	60	65.49	4.14827
330	15	12	Constant	60	68.9775	5.18454
331	16	12	Constant	30	73.75	1.48492
332	17	12	Constant	70	62.544	3.06019
333	18	12	Constant	90	59.39	6.01745
334	19	12	Constant	50	66.5225	9.14176
335	20	12	Constant	40	60.095	7.19215
336	21	12	Constant	50	60.595	4.00394
337	22	12	Constant	110	56.4356	9.18663
338	23	12	Constant	130	NA	NA
339	24	12	Constant	100	61.024	9.07467
340	25	12	Constant	100	60.7025	4.32509
341	26	12	Constant	90	56.3943	6.90723
342	27	12	Constant	120	58.6258	7.97768
343	28	12	Constant	40	65.4275	3.0937
344	29	12	Constant	170	62.1115	5.99432
345	30	12	Constant	120	64.1562	5.70327
346	31	12	Constant	110	63.2287	5.58897
347	32	12	Constant	100	65.5425	5.9289
348	33	12	Constant	100	59.6656	5.17387
349	34	12	Constant	70	65.67	8.97454
350	35	12	Constant	80	61.262	10.8213
351	36	12	Constant	110	66.6014	9.2196
352	37	12	Constant	100	57.2225	8.73053
353	38	12	Constant	150	66.735	7.85136
354	39	12	Constant	140	56.92	NA
355	40	12	Constant	120	58.3483	4.73746
356	41	12	Constant	130	55.485	7.62968
357	42	12	Constant	130	59.6285	7.89078
358	43	12	Constant	160	61.5942	4.32771
359	44	12	Constant	70	60.3729	4.33105
360	45	12	Constant	170	62.0753	5.21495
367	12	14	Constant	20	63.1	NA
368	13	14	Constant	10	68.59	NA
369	14	14	Constant	80	75.0167	5.29231
370	15	14	Constant	10	70.91	NA
371	16	14	Constant	50	74.805	11.086
372	17	14	Constant	20	62.81	NA
373	18	14	Constant	40	73.15	8.01508
374	19	14	Constant	80	68.06	2.98528
375	20	14	Constant	20	54.13	NA
376	21	14	Constant	40	62.1267	3.57089
377	22	14	Constant	40	69.57	1.51321
378	23	14	Constant	50	62.578	6.10595
379	24	14	Constant	60	65.344	5.75259
380	25	14	Constant	100	64.5017	3.0075
381	26	14	Constant	60	NA	NA
382	27	14	Constant	80	62.115	3.95624
383	28	14	Constant	100	65.7483	3.21544
384	29	14	Constant	70	60.332	1.71199
385	30	14	Constant	130	63.1411	6.06335
386	31	14	Constant	70	65.2288	3.50109
387	32	14	Constant	40	64.825	4.06033
388	33	14	Constant	100	61.006	9.07154
389	34	14	Constant	120	62.595	7.64596
390	35	14	Constant	60	63.3325	7.60062
391	36	14	Constant	100	60.3325	2.31099
392	37	14	Constant	130	60.2782	5.07508
393	38	14	Constant	80	61.3325	7.3282
394	39	14	Constant	90	58.608	10.3933
395	40	14	Constant	100	58.427	4.90971
396	41	14	Constant	70	51.73	NA
397	42	14	Constant	90	66.3525	2.22341
398	43	14	Constant	160	56.8267	3.98693
399	44	14	Constant	150	63.6967	5.86459
400	45	14	Constant	100	64.6663	7.21154
407	12	15	Constant	20	76.425	20.4283
408	13	15	Constant	90	71.96	3.98303
409	14	15	Constant	20	70.695	2.90621
410	15	15	Constant	80	71.9143	7.77649
411	16	15	Constant	40	73.545	2.12839
412	17	15	Constant	20	74.83	NA
413	18	15	Constant	40	82.73	8.93606
414	19	15	Constant	60	72.64	9.41661
415	20	15	Constant	10	NA	NA
416	21	15	Constant	10	77.94	NA
417	22	15	Constant	50	61.79	1.9396
418	23	15	Constant	10	70.76	NA
419	24	15	Constant	50	67.045	7.75115
420	25	15	Constant	20	59.795	4.8154
421	26	15	Constant	60	NA	NA
422	27	15	Constant	30	68.15	8.44824
423	28	15	Constant	60	65.1875	4.53785
424	29	15	Constant	110	66.7789	7.99189
425	30	15	Constant	80	67.5229	7.31926
426	31	15	Constant	20	70.985	12.7491
427	32	15	Constant	50	69.198	4.93046
428	33	15	Constant	30	72.36	NA
429	34	15	Constant	90	76.22	11.5902
430	35	15	Constant	100	65.8957	3.46893
431	36	15	Constant	110	69.9543	4.85365
432	37	15	Constant	50	71.115	8.63709
433	38	15	Constant	30	74.88	9.80155
434	39	15	Constant	90	68.1667	7.93845
435	40	15	Constant	60	68.66	NA
436	41	15	Constant	70	76.5083	7.74362
437	42	15	Constant	70	66.52	NA
438	43	15	Constant	80	66.7971	7.13139
439	44	15	Constant	60	67.576	10.6711
440	45	15	Constant	120	66.38	9.38395
447	12	16	Fast	20	NA	NA
448	13	16	Fast	100	66.7067	4.99848
449	14	16	Fast	50	NA	NA
450	15	16	Fast	60	65.0214	4.97362
451	16	16	Fast	50	68.27	NA
452	17	16	Fast	80	67.7412	8.90002
453	18	16	Fast	40	71.025	0.289914
454	19	16	Fast	90	63.3817	6.34959
455	20	16	Fast	30	62.645	3.06948
456	21	16	Fast	40	57.2775	3.39022
457	22	16	Fast	20	61.92	NA
458	23	16	Fast	80	61.8925	3.98397
459	24	16	Fast	40	57.6933	7.86683
460	25	16	Fast	50	57.365	10.4058
461	26	16	Fast	60	53.8425	7.27649
462	27	16	Fast	30	62.185	4.08001
463	28	16	Fast	20	46.92	NA
464	29	16	Fast	10	38.51	NA
465	30	16	Fast	10	57.3	NA
466	31	16	Fast	0	NA	NA
467	32	16	Fast	0	NA	NA
468	33	16	Fast	0	NA	NA
469	34	16	Fast	0	NA	NA
476	12	21	Fast	120	67.1314	4.99637
477	13	21	Fast	90	NA	NA
478	14	21	Fast	80	53.8257	10.2349
479	15	21	Fast	50	64.915	4.05253
480	16	21	Fast	130	59.93	8.52987
481	17	21	Fast	50	72.995	1.44957
482	18	21	Fast	60	66.73	5.25383
483	19	21	Fast	60	67.5217	6.51937
484	20	21	Fast	60	63.013	5.99781
485	21	21	Fast	50	NA	NA
486	22	21	Fast	100	57.0175	2.80357
487	23	21	Fast	120	62.3336	6.2719
488	24	21	Fast	30	61.9433	4.76296
489	25	21	Fast	20	50.905	1.78898
490	26	21	Fast	60	48.5467	8.35191
491	27	21	Fast	70	47.3367	4.63576
492	28	21	Fast	60	41.828	7.00648
493	29	21	Fast	20	31.98	2.92742
494	30	21	Fast	30	41.48	NA
495	31	21	Fast	30	36.2867	1.48736
496	32	21	Fast	10	30.45	NA
497	33	21	Fast	0	NA	NA
498	34	21	Fast	0	NA	NA
505	12	22	Fast	50	68.3025	5.16594
506	13	22	Fast	30	68.27	14.1968
507	14	22	Fast	90	72.8088	7.21496
508	15	22	Fast	30	67.6133	10.096
509	16	22	Fast	50	62.1275	3.38247
510	17	22	Fast	50	61.65	0.841309
511	18	22	Fast	100	71.0743	5.75626
512	19	22	Fast	110	71.1887	6.79305
513	20	22	Fast	10	60.88	NA
514	21	22	Fast	50	63.3367	3.31449
515	22	22	Fast	70	59.636	3.25994
516	23	22	Fast	80	56.4925	8.45646
517	24	22	Fast	50	60.675	3.88721
518	25	22	Fast	100	54.2673	6.83047
519	26	22	Fast	20	48.93	1.62635
520	27	22	Fast	30	51.31	11.4859
521	28	22	Fast	50	52.4	8.06357
522	29	22	Fast	30	36.3833	5.35399
523	30	22	Fast	10	NA	NA
524	31	22	Fast	0	NA	NA
525	32	22	Fast	20	34.16	NA
526	33	22	Fast	0	NA	NA
527	34	22	Fast	0	NA	NA
534	12	23	Fast	100	66.221	5.33791
535	13	23	Fast	100	60.6267	6.327
536	14	23	Fast	100	55.4612	14.1666
537	15	23	Fast	60	64.19	1.83527
538	16	23	Fast	70	69.634	10.8296
539	17	23	Fast	60	60.3325	11.703
540	18	23	Fast	110	67.984	7.87929
541	19	23	Fast	100	65.8143	4.75592
542	20	23	Fast	50	63.994	5.29811
543	21	23	Fast	100	60.0944	5.19613
544	22	23	Fast	60	67.13	3.66728
545	23	23	Fast	100	59.628	7.38678
546	24	23	Fast	70	59.5817	5.98427
547	25	23	Fast	30	58.37	2.72943
548	26	23	Fast	30	52.91	9.81464
549	27	23	Fast	40	43.3167	9.39261
550	28	23	Fast	60	43.1657	10.3634
551	29	23	Fast	10	36.6	NA
552	30	23	Fast	20	38.37	NA
553	31	23	Fast	10	37.36	NA
554	32	23	Fast	10	36.24	NA
555	33	23	Fast	0	NA	NA
556	34	23	Fast	0	NA	NA
563	12	25	Fast	50	77.96	4.85211
564	13	25	Fast	30	75.48	12.9966
565	14	25	Fast	50	79.98	10.6314
566	15	25	Fast	20	72.77	NA
567	16	25	Fast	50	NA	NA
568	17	25	Fast	60	74.642	3.60192
569	18	25	Fast	0	NA	NA
570	19	25	Fast	20	68.455	0.997021
571	20	25	Fast	40	71.85	2.40326
572	21	25	Fast	40	67.92	7.11666
573	22	25	Fast	60	72.634	4.57903
574	23	25	Fast	20	73.64	1.18794
575	24	25	Fast	40	65.56	1.09618
576	25	25	Fast	40	61.8625	4.9375
577	26	25	Fast	50	70.54	6.40922
578	27	25	Fast	10	63.83	NA
579	28	25	Fast	60	NA	NA
580	29	25	Fast	10	NA	NA
581	30	25	Fast	10	NA	NA
582	31	25	Fast	0	NA	NA
583	32	25	Fast	0	NA	NA
584	33	25	Fast	0	NA	NA
585	34	25	Fast	0	NA	NA
592	12	26	Fast	90	61.1811	2.64998
593	13	26	Fast	90	57.84	8.58772
594	14	26	Fast	110	65.9327	6.98911
595	15	26	Fast	120	59.6111	4.20597
596	16	26	Fast	60	56.51	8.7895
597	17	26	Fast	80	68.2144	5.58868
598	18	26	Fast	70	67.8263	7.79949
599	19	26	Fast	60	73.122	7.15436
600	20	26	Fast	30	68.7933	5.281
601	21	26	Fast	80	58.9989	7.04083
602	22	26	Fast	50	55.61	8.1869
603	23	26	Fast	90	58.9625	6.52263
604	24	26	Fast	40	58.15	5.69621
605	25	26	Fast	60	55.74	7.85122
606	26	26	Fast	80	53.3329	7.35244
607	27	26	Fast	20	NA	NA
608	28	26	Fast	50	48.28	5.785
609	29	26	Fast	40	37.72	2.90563
610	30	26	Fast	20	41.54	2.05061
611	31	26	Fast	0	NA	NA
612	32	26	Fast	0	NA	NA
613	33	26	Fast	0	NA	NA
614	34	26	Fast	0	NA	NA
621	12	28	Fast	50	65.47	3.82059
622	13	28	Fast	60	64.726	4.29794
623	14	28	Fast	10	NA	NA
624	15	28	Fast	50	73.19	4.12349
625	16	28	Fast	60	70.41	5.28216
626	17	28	Fast	40	66.196	5.65434
627	18	28	Fast	80	76.7133	10.3959
628	19	28	Fast	70	69.5767	1.87271
629	20	28	Fast	30	64.9667	7.35291
630	21	28	Fast	100	65.8889	6.19767
631	22	28	Fast	50	61.9425	6.87077
632	23	28	Fast	80	68.6571	6.03026
633	24	28	Fast	20	59.87	2.43245
634	25	28	Fast	10	58.03	NA
635	26	28	Fast	60	43.375	5.4129
636	27	28	Fast	40	54.944	6.23775
637	28	28	Fast	10	54.5	NA
638	29	28	Fast	0	NA	NA
639	30	28	Fast	10	NA	NA
640	31	28	Fast	10	37.22	NA
641	32	28	Fast	0	NA	NA
642	33	28	Fast	0	NA	NA
643	34	28	Fast	0	NA	NA
650	12	29	Fast	30	60.42	NA
651	13	29	Fast	90	63.5525	5.54226
652	14	29	Fast	60	67.9883	4.09012
653	15	29	Fast	60	71.076	7.21443
654	16	29	Fast	70	66.58	6.21587
655	17	29	Fast	40	67.9325	6.31301
656	18	29	Fast	30	58.13	NA
657	19	29	Fast	80	67.1533	5.01231
658	20	29	Fast	20	66.85	NA
659	21	29	Fast	30	58.22	2.63044
660	22	29	Fast	80	58.1917	3.33756
661	23	29	Fast	30	61.77	8.6267
662	24	29	Fast	70	58.662	8.42671
663	25	29	Fast	50	53.97	12.969
664	26	29	Fast	50	48.495	9.65022
665	27	29	Fast	30	44.71	NA
666	28	29	Fast	40	35.27	4.93561
667	29	29	Fast	50	34.194	5.15722
668	30	29	Fast	20	32.1567	4.88359
669	31	29	Fast	20	37.7	NA
670	32	29	Fast	10	36.04	NA
671	33	29	Fast	0	NA	NA
672	34	29	Fast	0	NA	NA
679	12	30	Fast	50	67.4675	8.80638
680	13	30	Fast	110	68.0567	5.61343
681	14	30	Fast	30	70.3967	7.75037
682	15	30	Fast	80	63.686	1.35365
683	16	30	Fast	70	59.6371	13.2199
684	17	30	Fast	10	57.74	NA
685	18	30	Fast	10	NA	NA
686	19	30	Fast	40	76.4025	2.65319
687	20	30	Fast	20	64.835	0.33234
688	21	30	Fast	50	67.854	8.20708
689	22	30	Fast	50	59.796	8.36808
690	23	30	Fast	30	55.8833	6.4581
691	24	30	Fast	80	58.74	7.02723
692	25	30	Fast	80	58.41	3.73553
693	26	30	Fast	50	52.085	11.2125
694	27	30	Fast	10	37.39	NA
695	28	30	Fast	20	50.055	20.4
696	29	30	Fast	30	37.23	0.59397
697	30	30	Fast	30	40.9667	12.945
698	31	30	Fast	0	NA	NA
699	32	30	Fast	20	36.53	NA
700	33	30	Fast	0	NA	NA
701	34	30	Fast	0	NA	NA
708	12	32	Medium	50	67.0467	11.028
709	13	32	Medium	40	72.25	8.9385
710	14	32	Medium	100	67.706	4.7424
711	15	32	Medium	110	59.1656	7.2038
712	16	32	Medium	90	61.8267	5.95694
713	17	32	Medium	70	64.3433	10.8373
714	18	32	Medium	50	63.068	3.83117
715	19	32	Medium	130	65.8315	9.57734
716	20	32	Medium	40	67.0225	6.30289
717	21	32	Medium	40	55.08	NA
718	22	32	Medium	70	61.84	8.85563
719	23	32	Medium	80	64.56	5.46124
720	24	32	Medium	90	59.1144	5.80726
721	25	32	Medium	60	63.3387	7.0721
722	26	32	Medium	20	62.7733	9.01888
723	27	32	Medium	20	56.29	NA
724	28	32	Medium	20	NA	NA
725	29	32	Medium	20	52.025	9.45402
726	30	32	Medium	10	NA	NA
727	31	32	Medium	30	59.7833	15.51
728	32	32	Medium	30	53.94	9.60914
729	33	32	Medium	0	NA	NA
730	34	32	Medium	10	23.13	NA
731	35	32	Medium	0	NA	NA
732	36	32	Medium	0	NA	NA
733	37	32	Medium	0	NA	NA
734	38	32	Medium	0	NA	NA
741	12	33	Medium	30	61.2567	22.9156
742	13	33	Medium	60	65.905	5.15473
743	14	33	Medium	40	62.23	8.43218
744	15	33	Medium	70	68.438	8.13215
745	16	33	Medium	40	58.865	8.11051
746	17	33	Medium	50	65.4967	6.60553
747	18	33	Medium	70	66.355	6.54488
748	19	33	Medium	110	61.5271	6.9818
749	20	33	Medium	50	64.562	5.35471
750	21	33	Medium	30	NA	NA
751	22	33	Medium	100	62.3113	6.92159
752	23	33	Medium	50	59.58	0.995942
753	24	33	Medium	90	62.0229	9.16587
754	25	33	Medium	70	60.615	4.49681
755	26	33	Medium	40	61.2033	9.70091
756	27	33	Medium	60	57.1775	4.87098
757	28	33	Medium	50	55.7467	10.8696
758	29	33	Medium	60	54.81	10.4472
759	30	33	Medium	0	NA	NA
760	31	33	Medium	60	59.1075	2.92063
761	32	33	Medium	40	47.465	16.6499
762	33	33	Medium	10	NA	NA
763	34	33	Medium	40	36.9033	2.85465
764	35	33	Medium	20	51.97	NA
765	36	33	Medium	10	40.89	NA
766	37	33	Medium	20	35.6	4.42649
767	38	33	Medium	0	NA	NA
768	39	33	Medium	0	NA	NA
775	12	34	Medium	40	68.2775	4.6495
776	13	34	Medium	130	65.099	5.82116
777	14	34	Medium	50	68.872	10.7388
778	15	34	Medium	40	67.525	5.80722
779	16	34	Medium	60	62.3383	4.50839
780	17	34	Medium	110	67.1262	5.5111
781	18	34	Medium	60	62.502	2.0219
782	19	34	Medium	130	62.2009	5.28213
783	20	34	Medium	50	62.8125	2.7387
784	21	34	Medium	110	50.275	7.34663
785	22	34	Medium	40	59.8033	3.01847
786	23	34	Medium	20	63.855	2.97692
787	24	34	Medium	100	55.9025	3.47565
788	25	34	Medium	50	56.164	2.28479
789	26	34	Medium	60	59.6925	6.61366
790	27	34	Medium	100	59.34	5.51343
791	28	34	Medium	100	54.0957	10.8785
792	29	34	Medium	90	49.7675	9.65983
793	30	34	Medium	50	49.096	8.50456
794	31	34	Medium	50	49.6075	15.9432
795	32	34	Medium	50	47.0575	9.44826
796	33	34	Medium	10	44.48	NA
797	34	34	Medium	20	52.23	22.1183
798	35	34	Medium	10	30.82	NA
799	36	34	Medium	10	29.91	NA
800	37	34	Medium	10	26.97	NA
801	38	34	Medium	0	NA	NA
802	39	34	Medium	0	NA	NA
809	12	35	Medium	10	71.39	NA
810	13	35	Medium	110	67.1636	6.90404
811	14	35	Medium	40	70.665	12.1976
812	15	35	Medium	30	62.79	7.05693
813	16	35	Medium	120	57.3675	13.4997
814	17	35	Medium	90	63.485	5.55841
815	18	35	Medium	70	64.4675	4.97358
816	19	35	Medium	80	67.576	5.56474
817	20	35	Medium	60	62.175	3.71715
818	21	35	Medium	80	64.0229	6.53281
819	22	35	Medium	60	53.324	2.59509
820	23	35	Medium	50	61.11	6.44125
821	24	35	Medium	80	52.9988	5.4231
822	25	35	Medium	100	58.2238	5.65468
823	26	35	Medium	120	54.4644	9.63373
824	27	35	Medium	20	59.965	3.75474
825	28	35	Medium	90	58.4217	10.6873
826	29	35	Medium	70	52.0967	4.14056
827	30	35	Medium	30	NA	NA
828	31	35	Medium	50	50.5625	10.8933
829	32	35	Medium	20	55.96	NA
830	33	35	Medium	20	48.31	9.51766
831	34	35	Medium	30	44.77	5.40978
832	35	35	Medium	10	NA	NA
833	36	35	Medium	10	42.43	NA
834	37	35	Medium	0	NA	NA
835	38	35	Medium	10	36.6	NA
836	39	35	Medium	0	NA	NA
837	40	35	Medium	0	NA	NA
838	41	35	Medium	0	NA	NA
845	12	38	Medium	30	69.0833	1.45796
846	13	38	Medium	90	65.4829	4.0232
847	14	38	Medium	40	NA	NA
848	15	38	Medium	20	68.51	4.34164
849	16	38	Medium	60	64.6	NA
850	17	38	Medium	60	61.92	3.05919
851	18	38	Medium	50	65.88	6.61132
852	19	38	Medium	40	70.565	0.33234
853	20	38	Medium	30	66.2933	14.1361
854	21	38	Medium	60	60.7	5.85584
855	22	38	Medium	80	59.21	2.65096
856	23	38	Medium	60	61.2	5.92769
857	24	38	Medium	110	60.055	4.52124
858	25	38	Medium	70	56.96	3.83951
859	26	38	Medium	50	52.596	1.87183
860	27	38	Medium	50	55.865	2.7365
861	28	38	Medium	70	60.26	9.97383
862	29	38	Medium	20	49.93	NA
863	30	38	Medium	20	58.15	2.63044
864	31	38	Medium	50	54.614	11.5572
865	32	38	Medium	10	62.68	NA
866	33	38	Medium	40	40.575	7.26199
867	34	38	Medium	10	33.32	NA
868	35	38	Medium	0	NA	NA
869	36	38	Medium	10	33.69	NA
870	37	38	Medium	10	33.32	9.61665
871	38	38	Medium	0	NA	NA
872	39	38	Medium	0	NA	NA
879	12	40	Medium	100	64.3422	4.1941
880	13	40	Medium	40	65.502	11.365
881	14	40	Medium	30	78.0533	7.61009
882	15	40	Medium	40	64.83	5.68867
883	16	40	Medium	120	64.614	7.65107
884	17	40	Medium	40	50.9333	16.0152
885	18	40	Medium	80	62.2733	4.13436
886	19	40	Medium	70	66.7029	6.39518
887	20	40	Medium	40	64.0725	2.50491
888	21	40	Medium	50	63.48	12.4434
889	22	40	Medium	40	59.48	4.24129
890	23	40	Medium	100	63.7512	5.31059
891	24	40	Medium	30	67.8467	5.61484
892	25	40	Medium	20	55.08	NA
893	26	40	Medium	70	56.725	7.82136
894	27	40	Medium	20	NA	NA
895	28	40	Medium	60	55.28	3.87794
896	29	40	Medium	100	58.4478	5.9199
897	30	40	Medium	50	51.6125	9.82973
898	31	40	Medium	40	59.56	17.0696
899	32	40	Medium	0	NA	NA
900	33	40	Medium	20	30.78	NA
901	34	40	Medium	20	39.935	9.35502
902	35	40	Medium	10	41.45	NA
903	36	40	Medium	20	33.05	NA
904	37	40	Medium	0	NA	NA
905	38	40	Medium	0	NA	NA
912	12	41	Medium	20	64.07	2.64458
913	13	41	Medium	60	67.2	2.3773
914	14	41	Medium	110	63.615	6.52804
915	15	41	Medium	60	60.84	2.393
916	16	41	Medium	90	65.6667	2.79803
917	17	41	Medium	20	63.17	NA
918	18	41	Medium	60	63.18	7.29407
919	19	41	Medium	90	65.214	5.27071
920	20	41	Medium	60	59.255	4.85192
921	21	41	Medium	40	58.7475	4.20855
922	22	41	Medium	100	58.575	6.07964
923	23	41	Medium	100	58.8314	4.00369
924	24	41	Medium	50	60.4433	7.51988
925	25	41	Medium	50	64.4025	5.13751
926	26	41	Medium	90	59.1337	6.76539
927	27	41	Medium	60	50.9625	3.73331
928	28	41	Medium	30	60.2733	1.12714
929	29	41	Medium	50	51.266	3.64051
930	30	41	Medium	40	63.1525	4.71211
931	31	41	Medium	10	NA	NA
932	32	41	Medium	40	43.8125	13.8517
933	33	41	Medium	10	56.85	NA
934	34	41	Medium	20	34.68	NA
935	35	41	Medium	10	38.8	NA
936	36	41	Medium	0	NA	NA
937	37	41	Medium	0	NA	NA
938	38	41	Medium	0	NA	NA
945	12	42	Medium	30	66.4633	3.15652
946	13	42	Medium	60	75.58	9.31345
947	14	42	Medium	130	66.5191	5.55256
948	15	42	Medium	70	64.6225	4.94297
949	16	42	Medium	80	68.17	9.00266
950	17	42	Medium	90	63.3843	4.9084
951	18	42	Medium	60	66.49	3.82545
952	19	42	Medium	40	66.4525	6.93099
953	20	42	Medium	40	61.155	7.23225
954	21	42	Medium	50	62.02	2.993
955	22	42	Medium	90	60.1267	11.169
956	23	42	Medium	50	61.25	13.2868
957	24	42	Medium	120	57.9425	10.7133
958	25	42	Medium	60	48.58	7.43876
959	26	42	Medium	40	55.035	9.15156
960	27	42	Medium	60	56.528	5.23914
961	28	42	Medium	50	61.8925	4.6216
962	29	42	Medium	40	49.1967	5.86778
963	30	42	Medium	20	40.21	NA
964	31	42	Medium	30	55.3333	17.3859
965	32	42	Medium	10	48.92	NA
966	33	42	Medium	40	49.5625	5.4964
967	34	42	Medium	10	34.68	NA
968	35	42	Medium	30	39.81	5.72618
969	36	42	Medium	10	36.04	NA
970	37	42	Medium	10	33.32	NA
971	38	42	Medium	0	NA	NA
972	39	42	Medium	0	NA	NA
979	12	44	Medium	90	69.6386	6.49816
980	13	44	Medium	50	56.7467	5.59725
981	14	44	Medium	60	70	2.55973
982	15	44	Medium	40	65.03	4.46037
983	16	44	Medium	50	69.95	11.2996
984	17	44	Medium	90	61.075	7.55941
985	18	44	Medium	70	63.65	3.73109
986	19	44	Medium	70	69.3833	4.5181
987	20	44	Medium	60	65.328	6.28657
988	21	44	Medium	40	60.9767	2.53196
989	22	44	Medium	60	56.2417	4.6637
990	23	44	Medium	100	58.5233	5.48664
991	24	44	Medium	130	62.5211	3.24882
992	25	44	Medium	80	59.3438	7.49665
993	26	44	Medium	80	61.4883	7.49091
994	27	44	Medium	40	53.005	3.88836
995	28	44	Medium	40	58.176	7.68073
996	29	44	Medium	70	63.2567	7.86225
997	30	44	Medium	40	55.065	18.7454
998	31	44	Medium	20	65.495	9.92071
999	32	44	Medium	10	65.23	NA
1000	33	44	Medium	20	53.9433	21.5511
1001	34	44	Medium	0	NA	NA
1002	35	44	Medium	10	52.28	NA
1003	36	44	Medium	10	33.88	NA
1004	37	44	Medium	10	NA	NA
1005	38	44	Medium	0	NA	NA
1012	12	46	Slow	30	62.4667	6.74126
1013	13	46	Slow	90	65.598	7.59446
1014	14	46	Slow	160	70.4511	4.95238
1015	15	46	Slow	50	54.96	NA
1016	16	46	Slow	70	60.6283	3.21685
1017	17	46	Slow	60	62.448	2.66705
1018	18	46	Slow	60	65.145	7.27613
1019	19	46	Slow	80	64.6814	9.4087
1020	20	46	Slow	100	63.3656	4.80392
1021	21	46	Slow	50	64.5133	4.11443
1022	22	46	Slow	120	60.8633	8.9174
1023	23	46	Slow	50	59.38	7.71185
1024	24	46	Slow	80	66.5183	8.47628
1025	25	46	Slow	80	60.095	5.33653
1026	26	46	Slow	40	62.235	4.02387
1027	27	46	Slow	20	64.785	1.80312
1028	28	46	Slow	50	63.9425	2.30699
1029	29	46	Slow	20	57.72	NA
1030	30	46	Slow	50	59.48	4.88355
1031	31	46	Slow	60	55.1467	7.9186
1032	32	46	Slow	60	61.5425	3.98837
1033	33	46	Slow	10	56.06	NA
1034	34	46	Slow	20	63.23	0.113137
1035	35	46	Slow	30	61.19	5.31405
1036	36	46	Slow	10	60.24	NA
1037	37	46	Slow	10	NA	NA
1038	38	46	Slow	0	NA	NA
1039	39	46	Slow	0	NA	NA
1046	12	48	Slow	10	60.31	NA
1047	13	48	Slow	80	71.7938	8.29659
1048	14	48	Slow	70	73.4743	9.9581
1049	15	48	Slow	80	60.8	5.37
1050	16	48	Slow	40	61.8	6.49297
1051	17	48	Slow	80	61.752	14.9652
1052	18	48	Slow	60	71.812	4.83442
1053	19	48	Slow	110	64.7075	7.24314
1054	20	48	Slow	80	64.124	5.75765
1055	21	48	Slow	120	62.955	8.97944
1056	22	48	Slow	60	58.565	4.22803
1057	23	48	Slow	40	57.0175	6.53332
1058	24	48	Slow	80	63.8643	6.86859
1059	25	48	Slow	90	63.752	5.15884
1060	26	48	Slow	30	62.88	NA
1061	27	48	Slow	70	62.862	4.94946
1062	28	48	Slow	50	58.9	NA
1063	29	48	Slow	80	57.925	3.37979
1064	30	48	Slow	50	59.7925	8.47622
1065	31	48	Slow	30	53.4633	14.1087
1066	32	48	Slow	50	58.584	14.9248
1067	33	48	Slow	30	51.4033	5.92502
1068	34	48	Slow	40	60.705	6.12249
1069	35	48	Slow	70	52.36	7.69332
1070	36	48	Slow	30	58.47	14.2723
1071	37	48	Slow	10	34.68	NA
1072	38	48	Slow	20	53.62	0.155563
1073	39	48	Slow	10	48.28	NA
1074	40	48	Slow	10	NA	NA
1075	41	48	Slow	0	NA	NA
1076	42	48	Slow	0	NA	NA
1083	12	49	Slow	100	58.3338	10.954
1084	13	49	Slow	130	55.6156	9.61046
1085	14	49	Slow	130	64.1575	6.73172
1086	15	49	Slow	120	62.9888	3.80261
1087	16	49	Slow	50	61.3375	1.11153
1088	17	49	Slow	100	63.9557	8.81588
1089	18	49	Slow	110	62.0811	14.4606
1090	19	49	Slow	70	NA	NA
1091	20	49	Slow	90	57.46	10.8299
1092	21	49	Slow	150	56.4458	7.09868
1093	22	49	Slow	80	63.0914	10.067
1094	23	49	Slow	100	63.6638	10.433
1095	24	49	Slow	90	64.5829	7.93286
1096	25	49	Slow	80	58.9786	7.48249
1097	26	49	Slow	70	62.3343	7.05326
1098	27	49	Slow	20	58.995	0.813173
1099	28	49	Slow	50	57.9	9.56061
1100	29	49	Slow	30	67.54	5.56353
1101	30	49	Slow	60	55.86	17.1567
1102	31	49	Slow	20	63.005	0.671751
1103	32	49	Slow	30	68.66	2.44659
1104	33	49	Slow	60	60.8483	7.194
1105	34	49	Slow	20	56.795	20.3435
1106	35	49	Slow	0	NA	NA
1107	36	49	Slow	30	65.135	1.36472
1108	37	49	Slow	0	NA	NA
1109	38	49	Slow	10	NA	NA
1110	39	49	Slow	0	NA	NA
1111	40	49	Slow	10	39.13	NA
1112	41	49	Slow	10	46.71	NA
1113	42	49	Slow	10	35.63	NA
1114	43	49	Slow	0	NA	NA
1121	12	53	Slow	100	55.95	NA
1122	13	53	Slow	80	62.2086	5.59332
1123	14	53	Slow	120	65.0933	6.29906
1124	15	53	Slow	130	55.5223	11.1955
1125	16	53	Slow	190	56.463	6.28463
1126	17	53	Slow	100	63.7733	3.06323
1127	18	53	Slow	130	66.305	9.07866
1128	19	53	Slow	100	63.8013	9.8843
1129	20	53	Slow	80	68.958	5.9795
1130	21	53	Slow	80	70.705	13.2402
1131	22	53	Slow	70	68.4525	10.9319
1132	23	53	Slow	90	63.8137	9.74575
1133	24	53	Slow	50	69.085	1.95621
1134	25	53	Slow	40	59.9833	1.65748
1135	26	53	Slow	30	67.3867	9.4778
1136	27	53	Slow	50	64.1625	4.8849
1137	28	53	Slow	50	59.6367	5.25034
1138	29	53	Slow	50	55.9167	9.81438
1139	30	53	Slow	30	68.775	1.73241
1140	31	53	Slow	20	77.8	NA
1141	32	53	Slow	30	61.8133	3.76705
1142	33	53	Slow	70	52.4483	11.489
1143	34	53	Slow	20	NA	NA
1144	35	53	Slow	40	49.39	17.2534
1145	36	53	Slow	20	NA	NA
1146	37	53	Slow	20	58.945	25.2649
1147	38	53	Slow	20	45.73	5.52958
1148	39	53	Slow	10	NA	NA
1149	40	53	Slow	10	NA	NA
1150	41	53	Slow	0	NA	NA
1151	42	53	Slow	0	NA	NA
1158	12	55	Slow	40	65.6375	4.22289
1159	13	55	Slow	80	65.278	7.54036
1160	14	55	Slow	60	69.874	4.24517
1161	15	55	Slow	30	62	6.39571
1162	16	55	Slow	70	62.79	11.6432
1163	17	55	Slow	40	67.515	6.58316
1164	18	55	Slow	60	72.3375	6.06095
1165	19	55	Slow	50	68.386	6.06385
1166	20	55	Slow	10	59.21	NA
1167	21	55	Slow	70	66.895	12.4511
1168	22	55	Slow	60	62.026	6.95435
1169	23	55	Slow	10	NA	NA
1170	24	55	Slow	120	62.061	6.60574
1171	25	55	Slow	50	66.58	8.57701
1172	26	55	Slow	50	56.395	3.29673
1173	27	55	Slow	60	54.98	5.00632
1174	28	55	Slow	60	56.455	4.7285
1175	29	55	Slow	40	55.3175	10.3341
1176	30	55	Slow	50	60.9233	3.38491
1177	31	55	Slow	10	35.76	NA
1178	32	55	Slow	30	61.3	5.92496
1179	33	55	Slow	40	63.67	9.21733
1180	34	55	Slow	30	59.6467	9.21247
1181	35	55	Slow	10	NA	NA
1182	36	55	Slow	20	64.925	6.97914
1183	37	55	Slow	0	NA	NA
1184	38	55	Slow	30	61.3333	9.95609
1185	39	55	Slow	0	NA	NA
1192	12	56	Slow	10	85.83	NA
1193	13	56	Slow	70	67.9686	3.64702
1194	14	56	Slow	50	72.5267	8.4972
1195	15	56	Slow	20	67.88	NA
1196	16	56	Slow	30	66.33	NA
1197	17	56	Slow	10	NA	NA
1198	18	56	Slow	80	67.2117	7.94827
1199	19	56	Slow	50	73.046	5.00769
1200	20	56	Slow	30	61.82	1.06066
1201	21	56	Slow	30	NA	NA
1202	22	56	Slow	30	65.6333	8.64077
1203	23	56	Slow	30	68.7733	2.56829
1204	24	56	Slow	60	66.5075	8.70851
1205	25	56	Slow	30	62.5667	4.07291
1206	26	56	Slow	40	58.185	3.44361
1207	27	56	Slow	30	71.22	1.00354
1208	28	56	Slow	20	59.96	NA
1209	29	56	Slow	30	69.6867	1.99525
1210	30	56	Slow	60	66.038	8.26489
1211	31	56	Slow	60	59.7017	6.20125
1212	32	56	Slow	20	NA	NA
1213	33	56	Slow	10	61.79	NA
1214	34	56	Slow	10	64.42	NA
1215	35	56	Slow	10	53.9	NA
1216	36	56	Slow	20	55.455	9.38331
1217	37	56	Slow	20	73.425	5.02753
1218	38	56	Slow	0	NA	NA
1219	39	56	Slow	0	NA	NA
1226	12	57	Slow	80	56.255	7.45766
1227	13	57	Slow	190	59.5813	4.8035
1228	14	57	Slow	60	62.8483	9.25512
1229	15	57	Slow	100	57.4733	7.96845
1230	16	57	Slow	90	58.3937	12.958
1231	17	57	Slow	60	62.6125	10.8883
1232	18	57	Slow	40	63.6875	3.37516
1233	19	57	Slow	90	63.0633	3.90285
1234	20	57	Slow	50	63.258	6.22603
1235	21	57	Slow	40	64.87	9.66518
1236	22	57	Slow	70	56.9767	9.81476
1237	23	57	Slow	40	62.145	1.94454
1238	24	57	Slow	110	62.1629	7.74676
1239	25	57	Slow	100	58.7356	5.48193
1240	26	57	Slow	50	50.3925	5.64884
1241	27	57	Slow	100	57.855	0.756604
1242	28	57	Slow	70	54.62	6.57641
1243	29	57	Slow	90	56.4312	6.74728
1244	30	57	Slow	10	66.69	NA
1245	31	57	Slow	70	61.1457	4.6515
1246	32	57	Slow	50	48.28	12.9424
1247	33	57	Slow	10	51.43	NA
1248	34	57	Slow	40	51.055	11.9387
1249	35	57	Slow	40	57.025	10.0096
1250	36	57	Slow	90	45.665	9.6265
1251	37	57	Slow	10	51.33	NA
1252	38	57	Slow	0	NA	NA
1253	39	57	Slow	10	30.6	NA
1254	40	57	Slow	10	34.13	NA
1255	41	57	Slow	10	NA	NA
1256	42	57	Slow	0	NA	NA
1257	43	57	Slow	0	NA	NA
1264	12	59	Slow	80	62.5667	11.4388
1265	13	59	Slow	80	60.7675	9.94988
1266	14	59	Slow	110	66.69	5.44289
1267	15	59	Slow	30	66.93	7.85807
1268	16	59	Slow	120	61.7617	4.19572
1269	17	59	Slow	70	63.906	3.42923
1270	18	59	Slow	110	67.9225	6.18115
1271	19	59	Slow	110	64.7712	10.0408
1272	20	59	Slow	80	64.0567	6.9423
1273	21	59	Slow	110	61.4383	9.87825
1274	22	59	Slow	110	58.8462	5.53423
1275	23	59	Slow	40	64.2	0.311127
1276	24	59	Slow	90	58.085	8.79295
1277	25	59	Slow	90	58.3257	4.36541
1278	26	59	Slow	50	59.1667	4.22086
1279	27	59	Slow	60	58.0575	2.61343
1280	28	59	Slow	40	56.3625	2.14584
1281	29	59	Slow	60	55.0433	10.3245
1282	30	59	Slow	90	59.1257	10.0463
1283	31	59	Slow	60	54.184	12.6141
1284	32	59	Slow	40	67.6033	8.64596
1285	33	59	Slow	60	47.765	12.5576
1286	34	59	Slow	40	62.365	8.68523
1287	35	59	Slow	20	45.165	12.6219
1288	36	59	Slow	30	37.4	NA
1289	37	59	Slow	30	52.6333	5.06696
1290	38	59	Slow	10	50.61	NA
1291	39	59	Slow	10	NA	NA
1292	40	59	Slow	20	39.915	6.05991
1293	41	59	Slow	0	NA	NA
1294	42	59	Slow	0	NA	NA
