# Supplementary material for: Including trait-based early warning signals helps predict population collapse
Source: Nat Commun. 2016 Mar 24;7:10984. doi: 10.1038/ncomms10984 (PMC4820807; doi:10.1038/ncomms10984)
Supplement: Supplementary Data 2 — R code to calculate the realised growth rates of each population, and thus the time at which each population goes through a critical transition. [file ncomms10984-s2.txt]

##calculate the realised growthrates for each population

rm(list=ls())
library(ggplot2)
library(gridExtra)
library(reshape2)
set.seed(5)

##set this to where your files are located
wd<-"~/Desktop/Composite EWS w bodysize/Manuscript/Nature coms revision 2/Code bundle"
setwd(wd)

## a function to interpolate data if missing
interp<-function(days, obs){
	obs[which(obs==0)]<-NA
	return(approx(days, obs, n = length(obs), xout=days, method = "linear")$y)
}

## read in the experimental data
dd1<-read.csv("Experimental data.csv");head(dd1)

##split the data into by tube number (i.e. treat each population seperately)
split.dd<-split(dd1, list(dd1$Tube))

##calculate the lambdas (growth rates) for each population
lambdas<-do.call("rbind", lapply(split.dd, function(x){
	##if there are missing data, interpolate them
	x$Count<-interp(x$Day, x$Count)
	
	## calculate the lambdas (as in Drake and Griffen 2010) using Loess smoothing
	ratio<-x$Count[2:length(x$Count)]/x$Count[1:(length(x$Count)-1)]
	day<-x$Day[1:length(x$Day)-1]
	lo.1<-loess(ratio~day)
	x.seq<-seq(12, 45)
	pred.lo.1<-predict(lo.1, x.seq, se=TRUE)
	lambs<-na.omit(data.frame(x[1,c(2,3, 4)], x.seq, pred.lo.1[1:2], row.names=NULL))

	##calculate the time point at which the lambda crosses 1 for the final time before extinciton,
	## add it into the dat set
	if(tail(lambs$fit, 1)<1){
	for(i in 1:length(lambs$fit)){
		#i=1
		if(lambs$fit[length(lambs$fit)-i+1]>=1){break()}
	}
	lambs$tipping.point<-lambs$x.seq[length(lambs$x.seq)-i+1]}else{
	lambs$tipping.point<-NA	
	}
	
	return(lambs)
}))

## the output
rownames(lambdas)<-NULL;head(lambdas)

##omit any populations that dont go through a tipping point
lambdas<-na.omit(lambdas)

##the tipping points for each population 
exp.dat<-unique(lambdas[,c(2,3,7)])

## starting points for experimemtal treatments
vline.data <- data.frame(Treatment = c("Fast", "Medium", "Slow"))
vline.data$start<-18

##plot the realised growth rates for each population against time
p1<-ggplot(lambdas, aes(x=x.seq, y=fit, col=Treatment))+geom_line(aes(group=Tube))+theme_classic()
p1<-p1+facet_wrap(~Treatment, scales="free")+geom_hline(yintercept=1)
p1<-p1+geom_vline(aes(xintercept=start), data=vline.data, col="dodgerblue1", linetype="solid")
p1<-p1+geom_vline(aes(xintercept=rnorm(length(tipping.point), tipping.point, 0.15)), data=exp.dat, col="grey60", linetype="solid")

pdf("Realised growth rates.pdf", width=6, height=5)
	p1+ylab("Realised growth rate\n")+xlab("Day")+theme(legend.position="none")
dev.off()

##export the tipping points data
write.csv(exp.dat, "Tipping points.csv")
