# Supplementary material for: Including trait-based early warning signals helps predict population collapse
Source: Nat Commun. 2016 Mar 24;7:10984. doi: 10.1038/ncomms10984 (PMC4820807; doi:10.1038/ncomms10984)
Supplement: Supplementary Data 3 — R code to calculate the composite early warning signals and plot the results of the analysis. [file ncomms10984-s3.txt]

rm(list=ls())
require(ggplot2)
require(gridExtra)
require(reshape2)
require(earlywarnings)
require(zoo)
require(parallel)
require(data.table)
require(pBrackets)
require(grid)
##########################################################################################
##function to calculate CV
CV <- function(x, na.rm){
		ave<-mean(x, na.rm=na.rm)
		dev<-sd(x, na.rm=na.rm)
      	return((dev/ave))
      }
##interpolate function
interp<-function(days, obs){
	if(length(na.omit(obs))<length(obs)){
	return(approx(days, obs, n = length(obs), xout=days, method = "linear")$y)}else{
		return(obs)}
}
##function for rolling mean
rolling_mean <- function(x){
     k = length(x);
    result = rep(0, k);
    for(i in 1 : k){
        result[i] <- mean(x[1:i], na.rm=T);
    }    
   return(result);
}
##function for rolling sd
rolling_sd <- function(x){
    k = length(x);
    result = rep(0, k);
    for(i in 1 : k){
        result[i] <- sd(x[1:i], na.rm=T);
    }    
    return(result);
}
##########################################################################################
##set this to where your files are located
wd<-"~/Desktop/Composite EWS w bodysize/Manuscript/Nature coms revision 2/Code bundle"
setwd(wd)
##########################################################################################
tipping.points<-read.csv("tipping points.csv")[,2:4]
##########################################################################################
## read in the experimental data
dd<-read.csv("Experimental data.csv")
##take out the transient dynamics
##include only constant pops that dont go through a bifurcation
consts.no.tip<-subset(dd, Treatment=="Constant" & Tube!=14)
##and include only deteriorating pops that do
det<-subset(dd, Treatment!="Constant")
dets<-det[(det$Tube%in%(tipping.points$Tube)),]
##put the data back together
dd1<-rbind(consts.no.tip, dets)
##add in the time of tipping points, where applicable
dd1$tipping.point<-NA
dd1$tipping.point<-tipping.points$tipping.point[match(dd1$Tube, tipping.points$Tube)]
##########################################################################################
##calculate the standardised change in each metric
split.dd<-split(dd1, list(dd1$Tube))
#x2<-split.dd[[25]]
results<-do.call("rbind", mclapply(split.dd, function(x2){
	##subset the data so that extinction is assumed when two consecutive 0 counts are observed,
	##and standardise the length of the time series to 20 for everything
	   
  ##interpolate the size data
  x2$mean.size<-interp(x2$Day, x2$mean.size)
  x2$sd.size<-interp(x2$Day, x2$sd.size)
  
  if(!is.na(x2$tipping.point[1])){
    x2<-subset(x2, Day<tipping.point[1])
  }
  
  if(x2$Treatment[1]=="Constant"){dat<-head(x2, 20)}
	if(x2$Treatment[1]!="Constant"){
    x2<-subset(x2, Day<tipping.point[1])
  	if(length(which(x2$Count==0))>0){
  		for(i in 2:length(x2$Count)){
  			if(x2$Count[i]==0 & x2$Count[i-1]==0){break}}
  	x3<-subset(x2, Day<x2$Day[i-1])
  	dat<-tail(x3, 20)
  	}else{dat<-tail(x2, 20)}}
	
	##blank objects to save results
	RES<-NULL
	roll.cv<-NULL
	roll.acf<-NULL
	roll.body<-NULL
	roll.ar<-NULL
	roll.body.sd<-NULL
	roll.return.rate<-NULL
	roll.density.ratio<-NULL
	
	##looped to calculate the rolling change	
	for(i in 2:length(dat$Day)){
		#i=3
		##subset the population of interest up until dat i
		dat.t<-subset(dat, Day<=unique(sort(dat$Day))[i])
		
		##calculate the CV at time t in the focal pop, relative to mean CV through time of that pop
		roll.cv[[i]]<-CV(dat.t$Count, TRUE)
		CV.t<-(CV(dat.t$Count, TRUE)-(mean(roll.cv, na.rm=T)))/sd(roll.cv, TRUE)

		## for autocorrelation
		roll.acf[[i]]<-acf(dat.t$Count, lag.max = 1, type = c("correlation"), plot = FALSE)$acf[2]
		acf.t<-(acf(dat.t$Count, lag.max = 1, type = c("correlation"), plot = FALSE)$acf[2]-mean(roll.acf, na.rm=T))/sd(roll.acf, TRUE)

		## for ar1
		if(length(which(diff(dat.t$Count)!=0))>0){
		roll.ar[[i]]<-ar.ols(dat.t$Count, aic = FALSE, order.max = 1, dmean = FALSE, intercept = FALSE)$ar[1]
		ar.t<-(ar.ols(dat.t$Count, aic = FALSE, order.max = 1, dmean = FALSE, intercept = FALSE)$ar[1]-mean(roll.ar, na.rm=T))/sd(roll.ar, TRUE)
		}else{ar.t<-NA}
		
		## for max body size
		roll.body[[i]]<-mean(dat.t$mean.size, na.rm=T)
		size.t<- (mean(dat.t$mean.size, na.rm=T)-mean(roll.body, na.rm=T))/sd(roll.body, TRUE)
		
		##for sd body size
		roll.body.sd[[i]]<-mean(dat.t$sd.size, na.rm=T)
		size.sd.t<-(mean(dat.t$sd.size, na.rm=T)-mean(roll.body.sd, na.rm=T))/sd(roll.body.sd, TRUE)
		
		##for density ratio
		if(length(which(diff(dat.t$Count)>0))>0){
			spectfft <- spec.ar(dat.t$Count, n.freq = length(dat.t$Count), plot = FALSE, order = 1)
			roll.density.ratio[[	i]] <- spectfft$spec[1]/spectfft$spec[length(dat.t$Count)]
			den.t<-(roll.density.ratio[[i]]-(mean(roll.density.ratio, na.rm=T)))/sd(roll.density.ratio, TRUE)
			}else{den.t<-NA}

		##for return rate
	    roll.return.rate[[i]]<-(1/ar.t)
	    ret.t<-(((1/ar.t)-(mean(roll.return.rate, na.rm=T)))/sd(roll.return.rate, TRUE))
	    	    
		##save results
		RES[[i]]<-data.frame(dat.t[i,], "cv"=CV.t, "acf"=acf.t, "ar1"=ar.t, "dr"=den.t, "rr"=ret.t, "size.sd"=size.sd.t, "size"=size.t)
 		}
	rr<-do.call("rbind", RES)
	rr$norm.day<-(rr$Day-max(rr$Day))-1
	return(rr)	
}, mc.cores=6))

##switch the direction of rr, and size, as we expect these to decrease as a bifurcation is approached, but to contribute to an EWS there must be an increase
results$rr<-results$rr*-1
results$size<-results$size*-1

##change the results data frame from wide to long format
melt.res<-melt(results, id=c(1:8, 16))
##a vector of the indicators present in the results data frame
indicators<-unique(melt.res$variable)
###########################################################################
##calculate compositie EWS for single, pairwise, triplicate, etc.combinations
##split the data by tube
split.res<-split(melt.res, list(melt.res$Tube))
#kk<-split.res[[2]]
long.run.roll<-do.call("rbind", mclapply(split.res, function(kk){
	##save out results from loops here, using counter to specify the position in the list object finished.results
	finished.results<-NULL
	counter<-0
			
	##loop for single predictors, double, etc
	##calculate the number of indicators (ar1, cv, etc)
	no.pred<-length(unique(kk$variable))
	##and their names
	indicators<-sort(unique(kk$variable))
	##loop through from 1:the number of indicators to be included in the method
	for(h in 1:no.pred){
			#h=3
			##made a data frame of the indicator names
			inds<-data.frame(indicators)
			##if this method should include more than 1 indicator in it (i.e. if h>1)
			## then loop through to the number of indicators to be included, adding a column to "inds" each time
			if(h!=1){for(o in 2:h){
				inds<-cbind(inds, indicators)}
				##all possible combinations of inds
				combs.all<-expand.grid(inds)
				##make a unique code for each composite indicator
				combs.all$code <- apply(combs.all[ ,1:length(combs.all)], 1, function(x) paste(sort(x), collapse = " + " ))
				##and remove any multiple occurances of the same combination of leading indicators
				combs<-as.data.frame(do.call("rbind", mclapply(split(combs.all, list(combs.all$code)), function(j){
					j$code<-NULL
					return(j[1,])
				})))
				rownames(combs)<-NULL
			}else{combs<-inds}
			
			##then loop through object combs
			result<-FALSE
			for(m in 1:length(combs[,1])){
				#m=20
				##if there is only one predictor:
				if(h==1){
					##get results for each leading indicator from the experimental data
					sub.kk<-kk[(kk$variable%in%unlist(combs[m,])),]
					##create an id for the combined predictor
					sub.kk$id<-paste(unique(sub.kk$variable), collapse=" + ")
					##calculate the rolling values
					roll<-colSums(do.call("rbind", mclapply(split(sub.kk, list(sub.kk$variable)), function(d){
							if(length(d[,1])>0){
							return(d$value)
						}})))
					##make a data set of neccesary info to add the rolling value to			
					fin.kk<-sub.kk[1:(length(sub.kk[,1])/length(unique(sub.kk$variable))),c(2:5, 9,10, 12)]
					##add the rolling value
					fin.kk$value<-roll
					##calculate the sd and mean of the rolling value
					fin.kk$roll.sd<-rolling_sd(fin.kk$value)
					fin.kk$roll.mean<-rolling_mean(fin.kk$value)
					##add in information on whether size is included
					fin.kk$inc.size<-ifelse(length(na.omit(match(c("size", "size.sd"), unique(sub.kk$variable))))>0, "Yes", "No")
					fin.kk$inc.size.sd<-ifelse(length(na.omit(match(c("size.sd"), unique(sub.kk$variable))))>0, "Yes", "No")
					##has a result been generated?
					result<-TRUE
					counter<-counter+1
				}	
				##if there are multiple predictors then make sure there arent multiples of the same predictor 
				## in the EWS (i.e. make sure you dont include CV twice)
				if(h!=1){if(length(unique(unlist(combs[m,])))==h){
					##get results for each leading indicator from the experimental data
					sub.kk<-kk[(kk$variable%in%unlist(combs[m,])),]
					##create an id for the combined predictor
					sub.kk$id<-paste(sort(unique(sub.kk$variable)), collapse=" + ")
					##calculate the rolling values
					roll<-colSums(do.call("rbind", mclapply(split(sub.kk, list(sub.kk$variable)), function(d){
							if(length(d[,1])>0){
							return(d$value)
						}})))
					##make a data set of neccesary info to add the rolling value to						
					fin.kk<-sub.kk[1:(length(sub.kk[,1])/length(unique(sub.kk$variable))),c(2:5, 9,10, 12)]
					##add the rolling value
					fin.kk$value<-roll
					##calculate the sd and mean of the rolling value
					fin.kk$roll.sd<-rolling_sd(fin.kk$value)
					fin.kk$roll.mean<-rolling_mean(fin.kk$value)
					##add in information on whether size is included
					fin.kk$inc.size<-ifelse(length(na.omit(match(c("size", "size.sd"), unique(sub.kk$variable))))>0, "Yes", "No")
					fin.kk$inc.size.sd<-ifelse(length(na.omit(match(c("size.sd"), unique(sub.kk$variable))))>0, "Yes", "No")
					##has a result been generated?
					result<-TRUE
					counter<-counter+1
			}}
			##if there is a result add it to the finished data frame, along with info on the number of predictors
			if(result==TRUE){
        fin.kk$no.of.pred<-h
        finished.results[[counter]]<-fin.kk}
		}
	}
	return(do.call("rbind",finished.results))
	}))

###########################################################################
##analyse the output 
split.roll<-split(long.run.roll, list(long.run.roll$Tube, long.run.roll$id))
##oo<-split.roll[[31]]

##return a dataframe that determines whether an EWS has ben generated at 1 or 2 sigma,
##along with data on the treatment, replicate etc
fin.res<-do.call("rbind", mclapply(split.roll, function(oo){
	oo$sd1.mean<-oo$roll.mean+oo$roll.sd
	oo$sd2.mean<-oo$roll.mean+(2*oo$roll.sd)
	sd1<-ifelse(length(which(oo$value>(oo$sd1.mean)))>0, 1, 0)
	sd2<-ifelse(length(which(oo$value>(oo$sd2.mean)))>0, 1, 0)
	oo1<-oo[1,c(2,3,5,7,11,12, 13)]	
	oo1$sd1<-sd1
	oo1$sd2<-sd2
	return(oo1)
}))

##remove the row names
rownames(fin.res)<-NULL

##melt the data to give long format 
fin.res.melt<-melt(fin.res, id=c(1:7))

###########################################################################
##calculate the best predictors across all treatments
###########################################################################
##subset out the deteriorating treatments
det.fin.res<-subset(fin.res.melt, Treatment!="Constant")
##and the constant treatment
cons.fin.res<-subset(fin.res.melt, Treatment=="Constant")

##calculate the proportion of replicates showing early warning signals in the deteriorating environments, at 1 and 2 sigma
props.all<-na.omit(melt(tapply(det.fin.res$value, list(det.fin.res $id, det.fin.res $variable, det.fin.res $no.of.pred), sum)/tapply(det.fin.res $value, list(det.fin.res $id, det.fin.res $variable, det.fin.res $no.of.pred), length)))

##calculate the proportion of replicates showing early warning signals in the constant environment, at 1 and 2 sigma
const.props.all<-na.omit(melt(tapply(cons.fin.res $value, list(cons.fin.res $id, cons.fin.res $variable, cons.fin.res $no.of.pred), sum)/tapply(cons.fin.res $value, list(cons.fin.res $id, cons.fin.res $variable, cons.fin.res $no.of.pred), length)))

##take the proportion of sigmals in the constant treatments from the deteriorating treatments to get the normalised scores
props.all$norm.props<-props.all$value-const.props.all$value
###add some column names
names(props.all)<-c("metric", "strength","no.of.preds", "prop", "score")

##calculate the best 20 predictors at 1 and 2 sigma
top.20<-do.call("rbind", mclapply(split(props.all, list(props.all$strength)), function(y){
    ddd<-head(y[order(y$score, decreasing=T),], 20)
    return(ddd)
  }))

##sort the levels for the plot 
top.20$metric<-as.character(top.20$metric)
top.20$metric<-factor(top.20$metric, levels = make.unique(top.20$metric))

##add in a column witha unique identifier for each metric at each sigma
top.20<-transform(top.20, cat2=factor(paste(metric, strength)))
top.20 <- transform(top.20, cat2 = reorder(cat2,rank(-score)))

##add a column to code for whether the metric includes a measure of size
top.20$inc.size<-fin.res$inc.size[match(top.20$metric, fin.res$id)]

###########################################################################

##calculate the proportion of replicates showing early warning signals across all the different treatments individually, at 1 and 2 sigma
props<-na.omit(melt(tapply(fin.res.melt$value, list(fin.res.melt$Treatment, fin.res.melt$id, fin.res.melt$variable, fin.res.melt$no.of.pred), sum)/tapply(fin.res.melt$value, list(fin.res.melt$Treatment, fin.res.melt$id, fin.res.melt$variable, fin.res.melt$no.of.pred), length)))
##add in column names
names(props)<-c("Treatment", "metric", "strength","no.of.preds", "score")
##do the metrics include a trait based predictor?
props$inc.size<-fin.res$inc.size[match(props$metric, fin.res $id)]

##inc.size.split<-strsplit(as.character(props$metric), split=" ")

##subset the four different treatments
const<-subset(props, Treatment=="Constant")
slow<-subset(props, Treatment=="Slow")
med<-subset(props, Treatment=="Medium")
fast<-subset(props, Treatment=="Fast")

##calculate the proportions of populations in each treatment that show EWS at 1 or 2 sigma, and the normalised scores
norm.props.slow<-data.frame("treat"="Slow", "inc.size"=slow$inc.size, "metric"=const$metric, strength=const$strength,"no.preds"=const$no.of.preds, "norm.prop"= slow$score-const$score)
norm.props.med<-data.frame("treat"="Medium","inc.size"=med$inc.size,  "metric"=const$metric, strength=const$strength,"no.preds"=const$no.of.preds, "norm.prop"= med$score-const$score)
norm.props.fast<-data.frame("treat"="Fast","inc.size"=fast$inc.size,  "metric"=const$metric, strength=const$strength,"no.preds"=const$no.of.preds, "norm.prop"= fast$score-const$score)

##put the results back together
norm.props<-rbind(norm.props.slow, norm.props.med, norm.props.fast)

##calculate the 20 best metrics at in each treatment
fin.norm.props<-do.call("rbind", mclapply(split(norm.props, list(norm.props$treat, norm.props$strength)), function(y){
    ddd<-head(y[order(y$norm.prop, decreasing=T),], 20)
    return(ddd)
  }))

##make a column of unique values for each metric at each sigma
fin.norm.props$metric<-as.character(fin.norm.props$metric)
fin.norm.props$metric<-factor(fin.norm.props$metric, levels = make.unique(fin.norm.props$metric))
fin.norm.props<-rbind(fin.norm.props)
##order the scores so the plot bars come out highest to lowest, left to right
fin.norm.props<-transform(fin.norm.props, cat2=factor(paste(treat, metric, strength)))
fin.norm.props <- transform(fin.norm.props, cat2 = reorder(cat2,rank(-norm.prop)))
fin.norm.props$cat3<-paste(fin.norm.props $metric, fin.norm.props $strength, sep=",")

##make a data frame for horizontal lines showing the highest normalised score in each treatment and at each sigma
lines<-melt(tapply(fin.norm.props$norm.prop, list(fin.norm.props$treat), max))
names(lines)<-c("treat", "value")
lines<-rbind(lines, lines)
lines$strength<-c("sd1", "sd1", "sd1", "sd2", "sd2", "sd2")

##make the plot
p1<-ggplot(fin.norm.props, aes(x=cat2, y=norm.prop))+geom_bar(aes(fill=inc.size), stat="identity", alpha=1)
p1<-p1+theme_classic()+xlab("")+ylab("Normalised metric score\n")+theme(axis.text.x = element_text(angle = 45, hjust = 1, family="Times", size=12), legend.position = "top", plot.title=element_text(family="Times", size=20))+scale_fill_grey(start=0.9, end=0.65, guide = guide_legend(title="Including size?"))+ylim(0, 1)
p1<-p1+geom_hline(aes(yintercept=value), lines)
p1<-p1+facet_wrap(treat~strength, drop=T, scales="free_x", ncol=2)
p1<-p1+geom_text(y=0.02,aes(label=metric), size=2, angle=90, col="black", hjust=0)
p1<-p1+theme(plot.margin = unit (c(3, 3, 3, 3), "lines"), panel.background = element_rect (fill = "white"),panel.border = element_rect (colour = "black", fill = F, size = 1))+scale_x_discrete(labels=NULL, breaks=NULL)

###########################################################################
## calc varience between different treatments, and plot
##split the data by metric and sigma
s.props<-split(norm.props, list(norm.props$metric, norm.props$strength))

##calculate the variance for each metric and each sigma
vars<-do.call("rbind",lapply(s.props, function(kk){
	return(data.frame(kk[1,2:5],var=var(kk$norm.prop)))
}))

##add the variance data into the top 20 scores, and order them
top.20$unique<-paste(top.20$metric, top.20$strength, sep=",")
vars$unique<-paste(vars$metric, vars$strength, sep=",")
fin.norm.props$vars<-vars$var[match(fin.norm.props$cat3, vars$unique)]
top.20$unique<-paste(top.20$metric, top.20$strength, sep=",")
top.20$var<-vars$var[match(top.20$unique, vars$unique)]


##make the plot grouping det treatments together and including error bars
p2<-ggplot(top.20, aes(x=cat2, y=score))+geom_errorbar(aes(x=cat2, ymax=score+var, ymin=score-var), width=0.5)+geom_bar(aes(fill=inc.size),stat="identity", alpha=1)
p2<-p2+theme_classic()+xlab("Predictors included in the composite metric")+ylab("Normalised metric score\n")+theme(axis.text.x = element_text(angle = 45, hjust = 1, family="Times", size=12), legend.position = "none", plot.title=element_text(family="Times", size=20))+scale_fill_grey(start=0.9, end=0.65, guide = guide_legend(title="Including size?"))+ylim(0, 1)
p2<-p2+geom_hline(aes(yintercept=max(top.20$score)))
p2<-p2+facet_wrap(~strength, drop=T, scales="free_x", ncol=2)
p2<-p2+geom_text(y=0.02,aes(label=metric), size=2, angle=90, col="black", hjust=0)
p2<-p2+theme(plot.margin = unit (c(3, 3, 3, 3), "lines"), panel.background = element_rect (fill = "white"),panel.border = element_rect (colour = "black", fill = F, size = 1))+scale_x_discrete(labels=NULL, breaks=NULL)

##make grob objects
p2<-p2+theme(plot.margin=unit(c(0.1,3,0.1,1), "cm"))+ggtitle("b.")+theme(plot.title = element_text(hjust = 1.17, vjust=-15.7))
p1<-p1+theme(plot.margin=unit(c(-1,3,-0.4,1), "cm"))+ggtitle("a.")+theme(plot.title = element_text(hjust = 1.17, vjust=-40.2))

pdf("combined graphic.pdf", width=8, height=11)
	grid.arrange(p1, p2, heights=2:1)
	grid.brackets(500, 752, 500, 275, lwd=1.2, col="black")
	grid.brackets(500, 239, 500, 26, lwd=1.2, col="black")
dev.off()

################################################################################################################
##calculate and plot the EWS signals through time
################################################################################################################

##add a column to long.run.roll which includes the tipping points of each of the tubes
long.run.roll$tipping.point<-NA
long.run.roll$tipping.point<-tipping.points$tipping.point[match(long.run.roll$Tube, tipping.points$Tube)]

##calcualte the number of times the thresholds are crossed at 1 or 2 sigma
split.roll<-split(long.run.roll, list(long.run.roll$Tube, long.run.roll$id))
res.2<-do.call("rbind", lapply(split.roll, function(ooo){
  ooo$sd1.mean<-ooo$roll.mean+ooo$roll.sd
  ooo$sd2.mean<-ooo$roll.mean+(2*ooo$roll.sd)
  ooo$ews.sd1<-NA
  ooo$ews.sd2<-NA
  
  ooo$ews.sd1[which(ooo$value>(ooo$sd1.mean))]<-1
  ooo$ews.sd2[which(ooo$value>(ooo$sd2.mean))]<-1
  return(ooo)
}))

##change from wide to long format. rename 2 columsn otherwise there are multiple with the same name
fin.res.2<-melt(res.2, id=c(1:16));names(fin.res.2)[c(17,18) ]<-c("sigma.level", "ews.sig")

##group the treatments together
fin.res.2$Treatment<-as.character(fin.res.2$Treatment)
fin.res.2$Treatment[which(fin.res.2$Treatment!="Constant")]<-"Deteriorating"

##calculate the first occuracne of an EWS for each population
kk<-split(fin.res.2, list(fin.res.2$Tube, fin.res.2$id, fin.res.2$sigma.level))
cum.sum.props<-do.call("rbind", lapply(kk, function(tt){
  tt1<-subset(tt, ews.sig==1)
  if(length(tt1[,1])>0){
  tt2<-head(tt1, 1)
  return(tt2)
}}))

##calculate the cumulative number of early warning signals for each metric at each sigma level
##return the result sith identifier info on treatments etc
split.cum<-split(cum.sum.props, list(cum.sum.props$Treatment, cum.sum.props$id, cum.sum.props$sigma.level))
fin.cum.sum<-do.call("rbind",lapply(split.cum, function(p){
  if(length(p[,1])>0){
  blank<-data.frame("Treatment"=NA, "norm.day"=seq(-20, 0, 1), "id"=NA, "no.pred"=NA, "inc.size"=NA, "variable"=NA, "value"=0)
  pp<-p[order(p$norm.day),]
  sums<-melt(tapply(pp$ews.sig, list(pp$norm.day), sum))
  blank$Treatment<-pp$Treatment[1]
  blank$id<-pp$id[1]
  blank$no.pred<-pp$no.of.pred[1]
  blank$variable<-pp$sigma.level[1]
  blank$inc.size<-pp$inc.size[1]
  blank$value[match(sums$Var1, blank$norm.day)]<-sums$value
  blank$cumsum<-cumsum(blank$value)
  return(blank)
}}))

##select the 5 best performing metrics across all treatments
top.5<-do.call("rbind", mclapply(split(props.all, list(props.all$strength)), function(y){
    ddd<-head(y[order(y$score, decreasing=T),], 5)
    return(ddd)
  }))

##the best 5 for each sigma level
best.sd1<-subset(top.5, strength=="sd1")$metric
best.sd2<-subset(top.5, strength=="sd2")$metric

##subset the cumulative ews data by sigma level
sd1<-subset(fin.cum.sum, variable=="ews.sd1")
sd2<-subset(fin.cum.sum, variable=="ews.sd2")

##select the cumulative ews data for the top 5 metrics at each sigma level
##bind the data together
counts.fin.sd1<-sd1[(sd1$id%in%best.sd1),]
counts.fin.sd2<-sd2[(sd2$id%in%best.sd2),]
counts.fin<-rbind(counts.fin.sd1, counts.fin.sd2)

##calculate the number of pops in the constant and det treatments
count.em<-unique(dd1[,3:4])
const.lengths<-length(subset(count.em, Treatment=="Constant")[,1])
other.lengths<-length(subset(count.em, Treatment!="Constant")[,1])

##calculate the cumulative proportions through time
counts.fin$cumsum[which(counts.fin$Treatment=="Constant")]<-counts.fin$cumsum[which(counts.fin$Treatment=="Constant")]/const.lengths
counts.fin$cumsum[which(counts.fin$Treatment!="Constant")]<-counts.fin$cumsum[which(counts.fin$Treatment!="Constant")]/other.lengths

##sort the dataframe for plotting
counts.fin$variable<-as.character(counts.fin$variable)
counts.fin$variable[which(counts.fin$variable=="ews.sd1")]<-"1SD"
counts.fin$variable[which(counts.fin$variable=="ews.sd2")]<-"2SD"
counts.fin$inc.size<-as.factor(counts.fin$inc.size)
names(counts.fin)[3]<-"Metric"

p3<-ggplot(counts.fin, aes(x=norm.day, y=cumsum, col=Metric, linetype=inc.size))+facet_grid(variable~Treatment)+geom_line(size=1.3, alpha=0.7)+theme_classic()
p3<-p3+theme(legend.position="top")+xlab("\nDays prior to extinction")
p3<-p3+ylab("Cumulative proportion of\nspopulations with EWS\n")+guides(col = guide_legend(nrow = 3, byrow = TRUE), linetype = guide_legend(nrow = 1, byrow = TRUE, title="Including size?"))
p3<-p3+theme(plot.margin = unit (c(3, 3, 3, 3), "lines"), panel.background = element_rect (fill = "white"),panel.border = element_rect (colour = "black", fill = F, size = 1))
pdf("ews through time.pdf", width=8, height=6)
  p3
dev.off()
